# Supplementary material for: Antimicrobial Susceptibility Determination of Less Frequently Isolated Legionella Species by Broth and Agar Dilution
Source: Antibiotics (Basel). 2025 Nov 17;14(11):1165. doi: 10.3390/antibiotics14111165 (PMC12649675; doi:10.3390/antibiotics14111165)
Supplement: Supplementary file 1 [file antibiotics-14-01165-s001.zip]

Archive with 1 entries (1 files):
- antibiotics-3939180-supplementary.xlsx
