# Supplementary material for: Antimicrobial Susceptibility Determination of Less Frequently Isolated Legionella Species by Broth and Agar Dilution
Source: Antibiotics (Basel). 2025 Nov 17;14(11):1165. doi: 10.3390/antibiotics14111165 (PMC12649675; doi:10.3390/antibiotics14111165)
Supplement: Supplementary file 1 [file antibiotics-14-01165-s001.zip › antibiotics-3939180-supplementary.xlsx]

## Sheet: Isolate Panel
ID	Sample Origin	Species	Avaliable MICs
			LASARUS	BROTH 96	BCYE 96
LA1	Environmental	L. anisa	N	Y	N
LA2	Environmental	L. anisa	N	Y	N
LA3	Environmental	L. anisa	Y	Y	N
LA4	Environmental	L. anisa	N	N	Y
LA5	Environmental	L. anisa	N	Y	N
LA6	Environmental	L. anisa	N	Y	N
LA7	Environmental	L. anisa	N	N	Y
LA8	Environmental	L. anisa	N	Y	N
LA9	Environmental	L. anisa	N	N	Y
LA10	Environmental	L. anisa	N	Y	N
LA11	Environmental	L. anisa	N	N	Y
LA12	Environmental	L. anisa	N	Y	N
LA13	Environmental	L. anisa	N	Y	N
LA14	Environmental	L. anisa	N	Y	N
NCTC 13315	Type Strain	L. beliardensis	N	Y	N
NCTC 12437	Type Strain	L. birminghamensis	N	Y	N
LB	Environmental	L. bozemanae	N	Y	N
NCTC 12240	Type Strain	L. brunensis	N	Y	N
NCTC 13316	Type Strain	L. busanensis	N	Y	N
NCTC 11976	Type Strain	L. cherrii	N	Y	N
LC1	Environmental	L. cherrii	N	Y	N
LC2	Environmental	L. cherrii	N	Y	N
NCTC 12438	Type Strain	L. cincinnatiensis	Y	Y	N
LDo	Type Strain	L. donaldsonii	N	Y	N
NCTC 13409	Type Strain	L. dresdenensis	N	Y	N
LDu1	Environmental	L. dumoffii	Y	Y	N
LDu2	Environmental	L. dumoffii	Y	Y	N
LE	Environmental	L. erythra	N	Y	N
NCTC 11977	Type Strain	L. erythra	Y	Y	N
NCTC 12488	Type Strain	L. fairfieldensis	N	Y	N
LFa1	Environmental	L. fallonii	N	Y	N
LFa2	Environmental	L. fallonii	N	Y	N
LFe1	Environmental	L. feeleii	Y	Y	N
LFe2	Environmental	L. feeleii	Y	Y	N
LFe3	Environmental	L. feeleii	Y	Y	N
LFe4	Clinical	L. feeleii	N	Y	N
NCTC 12022	Type Strain	L. feeleii	N	Y	N
NCTC 11978	Type Strain	L. feeleii	Y	Y	N
LG	Environmental	L. gormanii	Y	Y	N
NCTC 11979	Type Strain	L. hackeliae	N	Y	N
NCTC 11980	Type Strain	L. hackeliae	N	Y	N
NCTC 12010	Type Strain	L. israelensis	Y	Y	N
LJa	Environmental	L. jamestowniensis	N	Y	N
LJo	Environmental	L. jordanis	Y	Y	N
LLn	Environmental	L. londiniensis	Y	Y	N
NCTC 12931	Type Strain	L. londiniensis	Y	Y	N
LLb1	Clinical	L. longbeachae	Y	Y	N
LLb2	Clinical	L. longbeachae	Y	Y	N
LLb3	Clinical	L. longbeachae	Y	Y	N
LLb4	Clinical	L. longbeachae	Y	Y	N
LLb5	Clinical	L. longbeachae	Y	Y	N
LLb6	Clinical	L. longbeachae	Y	Y	N
LLb7	Clinical	L. longbeachae	Y	Y	N
LLb8	Clinical	L. longbeachae	Y	Y	N
LLb9	Clinical	L. longbeachae	Y	Y	N
LLb10	Clinical	L. longbeachae	Y	Y	N
NCTC 11982	Type Strain	L. maceachernii	N	Y	N
LM1	Environmental	L. micdadei	Y	Y	N
LM2	Clinical	L. micdadei	N	Y	N
NCTC 12932	Type Strain	L. nautarum	N	Y	N
NCTC 11531	Type Strain	L. oakridgensis	N	Y	N
NCTC 11983	Type Strain	L. parisiensis	Y	Y	N
NCTC 12024	Type Strain	L. pneumophila	Y	Y	Y
NCTC 11286	Type Strain	L. pneumophila	Y	Y	N
NCTC 11192	Type Strain	L. pneumophila	Y	Y	Y
NCTC 12181	Type Strain	L. pneumophila	Y	Y	N
NCTC 12174	Type Strain	L. pneumophila	Y	Y	N
NCTC 11230	Type Strain	L. pneumophila	Y	Y	N
NCTC 11233	Type Strain	L. pneumophila	Y	Y	N
NCTC 11406	Type Strain	L. pneumophila	Y	Y	N
NCTC 11984	Type Strain	L. pneumophila	Y	Y	N
NCTC 11985	Type Strain	L. pneumophila	Y	Y	N
NCTC 12008	Type Strain	L. pneumophila	Y	Y	Y
NCTC 12180	Type Strain	L. pneumophila	Y	Y	N
NCTC 11232	Type Strain	L. pneumophila	Y	Y	N
LQ	Environmental	L. quinlivanii	N	Y	N
NCTC 12433	Type Strain	L. quinlivanii	Y	Y	N
LR1	Environmental	L. rubrilucens	Y	Y	N
LR2	Environmental	L. rubrilucens	Y	Y	N
LR3	Environmental	L. rubrilucens	Y	Y	N
LR4	Environmental	L. rubrilucens	Y	Y	N
LR5	Environmental	L. rubrilucens	Y	Y	N
LR6	Environmental	L. rubrilucens	Y	Y	N
NCTC 11987	Type Strain	L. rubrilucens	Y	Y	N
LSa1	Environmental	L. sainthelensi	N	Y	N
LSa2	Clinical	L. sainthelensi	N	N	Y
NCTC 12829	Type Strain	L. shakespearei	Y	Y	N
LSp	Environmental	L. spiritensis	N	Y	N
LW	Clinical	L. wadsworthii	N	N	Y

## Sheet: 96hr LASARUS MIC
ID	Species	Ampicillin	Azithromycin	Chloramphenicol	Doxycycline	Levofloxacin	Rifampicin
LA3	L. anisa	8	0.016	0.5	0.25	0.016	0.016
NCTC 12438	L. cincinnatiensis	4	0.008	0.5	32	0.016	0.008
LDu1	L. dumoffii	1	0.008	0.5	1	0.016	0.004
LDu2	L. dumoffii	4	0.125	0.5	0.5	0.016	0.001
NCTC 11977	L. erythra	0.25	0.25	1	8	0.016	0.004
LFe1	L. feeleii	0.25	0.032	0.5	0.25	0.032	0.001
LFe2	L. feeleii	0.5	0.032	1	0.5	0.008	0.004
LFe3	L. feeleii	0.25	0.032	0.5	0.5	0.016	0.002
NCTC 11978	L. feeleii	0.25	0.016	0.5	0.25	0.008	0.004
LG	L. gormonii	0.25	0.25	0.5	0.5	0.016	0.008
NCTC 12010	L. israelensis	2	0.008	0.064	16	0.016	0.001
LJo	L. jordanis	0.032	0.008	0.125	2	0.016	0.008
LLn	L. londiniensis	0.064	0.016	0.125	1	0.016	0.008
NCTC 12931	L. londiniensis	0.125	0.25	1	16	0.016	0.004
LLb1	L. longbeachae	2	0.008	0.5	4	0.016	0.016
LLb2	L. longbeachae	2	0.016	0.5	4	0.016	0.016
LLb3	L. longbeachae	2	0.008	0.25	4	0.016	0.016
LLb4	L. longbeachae	1	0.5	1	8	0.016	0.016
LLb5	L. longbeachae	1	0.008	0.25	16	0.016	0.008
LLb6	L. longbeachae	2	0.008	0.25	4	0.016	0.016
LLb7	L. longbeachae	2	0.008	0.25	8	0.016	0.016
LLb8	L. longbeachae	2	0.008	0.25	8	0.016	0.016
LLb9	L. longbeachae	1	0.008	0.25	8	0.016	0.016
LLb10	L. longbeachae	1	0.008	0.25	8	0.016	0.016
LM1	L. micdadei	0.064	0.064	0.5	1	0.016	0.008
NCTC 11983	L. parisiensis	0.016	0.008	0.25	8	0.008	0.004
NCTC 11192	L. pneumophila	0.25	0.032	0.5	32	0.016	0.001
NCTC 11230	L. pneumophila	1	0.032	0.5	32	0.016	0.001
NCTC 11232	L. pneumophila	0.5	0.032	0.5	64	0.016	0.001
NCTC 11233	L. pneumophila	0.5	0.032	0.5	64	0.016	0.001
NCTC 11286	L. pneumophila	0.5	0.016	1	32	0.016	0.001
NCTC 11406	L. pneumophila	0.25	0.032	0.5	64	0.016	0.001
NCTC 11984	L. pneumophila	0.25	0.016	0.5	64	0.016	0.001
NCTC 11985	L. pneumophila	0.25	0.016	0.5	32	0.016	0.001
NCTC 12008	L. pneumophila	0.25	0.125	0.5	64	0.016	0.001
NCTC 12024	L. pneumophila	0.25	0.032	0.5	64	0.016	0.001
NCTC 12174	L. pneumophila	0.5	0.032	0.5	64	0.016	0.001
NCTC 12180	L. pneumophila	0.25	0.016	1	64	0.016	0.002
NCTC 12181	L. pneumophila	1	0.032	1	64	0.016	0.001
NCTC 12433	L. quinlivanii	1	1	1	16	0.064	0.008
LR1	L. rubrilucens	1	0.5	0.25	2	0.016	0.008
LR2	L. rubrilucens	16	0.5	0.5	4	0.016	0.004
LR3	L. rubrilucens	1	0.5	0.125	8	0.016	0.008
LR4	L. rubrilucens	1	0.125	0.5	0.25	0.016	0.008
LR5	L. rubrilucens	0.5	0.125	0.125	4	0.016	0.004
LR6	L. rubrilucens	0.008	0.016	0.5	32	0.016	0.001
NCTC 11987	L. rubrilucens	1	0.25	0.5	2	0.032	0.008
NCTC 12829	L. shakespearei	0.25	0.064	0.5	4	0.064	0.002

## Sheet: Partial 96hr LASARUS MIC
ID	Species	Ampicillin	Azithromycin	Chloramphenicol	Doxycycline	Levofloxacin	Rifampicin
NCTC 11976	L. cherrii	1	0.125	0.125	No Growth	0.016	0.008
LM2	L. micdadei	0.25	0.064	0.5	No Growth	0.016	0.008
LDo	L. donaldsonii	0.25	No Growth	0.5	No Growth	0.032	0.002
NCTC 13409	L. dresdenensis	0.016	0.064	0.5	No Growth	0.016	0.001
NCTC 12022	L. feeleii	0.125	0.016	0.5	No Growth	0.016	0.002

## Sheet: BYE-Broth MIC
ID	Species	Antibiotic and Incubation time (hours)
		Ampicillin			Azithromycin			Chloramphenicol			Doxycycline			Levofloxacin			Rifampicin
		48	72	96	48	72	96	48	72	96	48	72	96	48	72	96	48	72	96
LA1	L. anisa	No Growth	>2	>2	No Growth	0.25	0.25	No Growth	0.5	0.5	No Growth	2	2	No Growth	0.016	0.016	<=0.0005	0.0005	0.001
LA2	L. anisa	No Growth	>2	>2	No Growth	0.25	1	No Growth	0.5	0.5	No Growth	2	2	No Growth	0.016	0.032	<=0.005	0.005	0.001
LA3	L. anisa	No Growth	>2	>2	No Growth	1	1	No Growth	0.25	0.5	No Growth	2	8	No Growth	0.016	0.016	No Growth	0.002	0.008
LA5	L. anisa	0.032	2	>2	0.004	0.125	0.25	No Growth	0.25	0.5	1	1	2	0.002	0.008	0.016	<=0.0005	0.0005	0.001
LA6	L. anisa	No Growth	>2	>2	No Growth	0.25	0.25	No Growth	0.5	1	No Growth	1	4	No Growth	0.016	0.016	No Growth	<=0.0005	<=0.0005
LA8	L. anisa	No Growth	>2	>2	No Growth	0.064	0.125	No Growth	0.5	0.5	No Growth	8	8	No Growth	0.016	0.016	No Growth	0.001	0.001
LA10	L. anisa	>2	>2	>2	0.25	0.25	0.5	1	1	1	2	4	8	0.016	0.016	0.016	No Growth	0.001	0.001
LA12	L. anisa	No Growth	>2	>2	No Growth	1	1	No Growth	0.5	1	No Growth	2	8	No Growth	0.016	0.016	<=0.005	0.005	0.002
LA13	L. anisa	No Growth	>2	>2	NG	0.125	0.125	No Growth	0.5	1	No Growth	4	8	No Growth	0.008	0.016	No Growth	0.016	0.016
LA14	L. anisa	2	>2	>2	No Growth	0.125	0.5	0.5	0.5	1	No Growth	1	4	0.016	0.032	0.032	No Growth	0.001	0.002
NCTC 13315	L. beliardensis	1	>2	>2	0.016	0.016	0.016	0.25	0.5	0.5	0.25	2	2	0.016	0.016	0.032	0.0005	0.0005	0.0005
NCTC 12437	L. birminghamensis	2	>2	>2	1	1	1	0.5	1	1	0.5	0.5	1	0.032	0.032	0.064	<=0.0005	<=0.0005	0.001
LB	L. bozemanae	1	>2	>2	0.25	1	>1	No Growth	0.25	0.25	1	4	8	No Growth	0.016	0.016	No Growth	0.001	0.001
NCTC 12240	L. brunensis	2	>2	>2	1	1	1	0.5	1	1	0.5	1	1	No Growth	0.032	0.032	<=0.0005	0.001	0.001
NCTC 13316	L. busanensis	No Growth	0.5	1	No Growth	0.5	0.5	0.5	1	1	No Growth	2	2	No Growth	0.125	0.125	<=0.005	0.001	0.001
LC1	L. cherrii	2	>2	>2	0.032	0.032	0.064	0.5	0.5	1	2	2	4	No Growth	0.016	0.032	0.002	0.004	0.008
LC2	L. cherrii	>2	>2	>2	>1	>1	>1	1	>1	>1	2	4	8	0.032	0.064	0.064	0.002	0.004	0.004
NCTC 11976	L. cherrii	No Growth	>2	>2	No Growth	0.064	0.125	No Growth	0.25	0.25	2	32	32	No Growth	0.016	0.016	0.002	0.008	0.008
NCTC 12438	L. cincinnatiensis	>2	>2	>2	0.125	0.25	0.5	0.25	0.25	0.5	1	8	16	0.032	0.032	0.032	0.002	0.004	0.008
LDo	L. donaldsonii	1	2	2	0.25	0.25	1	0.5	1	>1	0.5	2	4	0.064	0.064	0.064	<=0.0005	<=0.0005	0.001
NCTC 13409	L. dresdenensis	0.016	0.016	0.016	0.125	0.5	0.25	0.25	0.5	0.5	<=0.025	4	8	0.016	0.016	0.016	<=0.0005	0.0005	0.0005
LDu1	L. dumoffii	>2	>2	>2	0.25	0.25	0.25	1	1	1	0.5	2	8	0.032	0.032	0.032	0.002	0.002	0.002
LDu2	L. dumoffii	>2	>2	>2	0.5	0.5	0.5	1	>1	>1	No Growth	4	8	0.016	0.032	0.032	0.001	0.001	0.001
LE	L. erythra	No Growth	2	2	No Growth	>1	>1	0.5	0.5	1	No Growth	1	1	No Growth	0.016	0.016	No Growth	0.001	0.002
NCTC 11977	L. erythra	No Growth	0.5	0.5	No Growth	1	0.5	No Growth	0.5	1	1	2	4	0.016	0.016	0.016	0.001	0.001	0.004
NCTC 12488	L. fairfieldensis	No Growth	0.5	>2	0.016	0.25	>1	0.5	1	>1	No Growth	1	4	0.016	0.032	0.032	<=0.0005	0.001	0.002
LFa1	L. falloni	>2	>2	>2	1	1	1	1	>1	>1	1	8	16	0.032	0.125	0.125	0.002	0.002	0.004
LFa2	L. falloni	No Growth	>2	>2	No Growth	0.016	0.064	>1	>1	>1	No Growth	0.5	1	No Growth	0.016	0.032	0.0005	0.001	0.001
LFe1	L. feeleii	0.5	1	1	0.5	0.5	0.5	>1	>1	>1	No Growth	2	4	0.064	0.064	0.064	0.001	0.001	0.001
LFe2	L. feeleii	2	2	>2	0.125	0.25	0.5	1	1	1	0.5	2	2	0.032	0.032	0.032	<=0.0005	<=0.0005	<=0.0005
LFe3	L. feeleii	0.5	1	1	0.25	0.5	0.5	1	1	>1	0.5	4	4	0.032	0.064	0.064	0.001	0.001	0.002
LFe4	L. feeleii	No Growth	1	>2	No Growth	0.125	0.5	0.5	1	1	1	16	32	No Growth	0.064	0.064	No Growth	0.001	0.001
NCTC 11978	L. feeleii	0.5	1	1	1	0.5	1	0.5	1	1	1	2	4	0.032	0.064	0.064	<=0.0005	<=0.0005	<=0.0005
NCTC 12022	L. feeleii	0.25	0.5	0.5	0.125	0.125	0.25	0.5	1	1	No Growth	1	4	0.016	0.032	0.032	No Growth	0.001	0.002
LG	L. gormonii	>2	>2	>2	0.5	1	>1	>1	>1	>1	1	4	8	0.125	0.125	0.125	<=0.005	<=0.005	0.001
NCTC 11979	L. hackeliae	>2	>2	>2	No Growth	0.5	0.5	0.5	1	1	2	2	8	0.064	0.125	0.25	0.001	0.004	0.008
NCTC 11980	L. hackeliae	2	2	>2	0.5	0.5	1	0.5	0.5	1	No Growth	1	1	0.064	0.064	0.125	0.032	0.032	0.032
NCTC 12010	L. israelensis	>2	2	2	0.25	0.5	1	1	1	1	1	4	8	0.125	0.125	0.125	<=0.005	0.005	0.001
LJa	L. jamestowniensis	2	2	>2	0.032	0.125	0.25	0.25	0.5	0.5	No Growth	0.5	0.5	0.016	0.032	0.032	<=0.0005	<=0.0005	0.001
LJo	L. jordanis	No Growth	0.064	0.125	No Growth	0.064	0.125	0.5	0.5	1	No Growth	0.25	0.5	0.032	0.032	0.032	<=0.0005	<=0.0005	<=0.0005
LLn	L. londiniensis	No Growth	>2	>2	No Growth	0.25	0.5	0.5	0.5	0.5	0.5	4	8	0.016	0.032	0.064	No Growth	0.016	0.016
NCTC 12931	L. londiniensis	No Growth	1	2	0.008	0.016	0.032	0.016	0.5	0.5	No Growth	1	8	0.004	0.032	0.032	<=0.005	0.004	0.008
LLb1	L. longbeachae	2	>2	>2	0.25	0.125	0.25	1	1	1	1	8	16	0.016	0.016	0.032	0.008	0.016	0.016
LLb2	L. longbeachae	2	>2	>2	0.5	0.25	0.25	0.5	1	1	No Growth	16	16	0.032	0.032	0.125	0.002	0.004	0.008
LLb3	L. longbeachae	No Growth	2	>2	No Growth	0.064	0.125	No Growth	0.125	0.25	No Growth	2	2	No Growth	0.008	0.032	No Growth	<=0.0005	0.004
LLb4	L. longbeachae	No Growth	2	>2	0.008	0.016	0.032	0.032	0.5	0.5	4	4	32	0.008	0.016	0.016	No Growth	0.008	0.008
LLb5	L. longbeachae	2	2	>2	0.25	0.5	0.5	0.5	1	1	1	16	32	0.016	0.032	0.032	0.008	0.016	0.016
LLb6	L. longbeachae	No Growth	1	>2	No Growth	0.008	0.064	No Growth	0.5	1	1	4	8	0.002	0.032	0.032	No Growth	0.004	0.004
LLb7	L. longbeachae	No Growth	2	>2	No Growth	0.5	0.5	No Growth	1	1	No Growth	4	4	0.016	0.016	0.016	No Growth	0.0005	0.001
LLb8	L. longbeachae	No Growth	1	2	No Growth	0.125	0.25	0.25	0.25	0.25	No Growth	2	16	0.002	0.004	0.008	<=0.005	<=0.005	0.001
LLb9	L. longbeachae	2	>2	>2	No Growth	0.125	0.25	0.5	1	1	1	8	16	0.016	0.032	0.032	No Growth	0.008	0.016
LLb10	L. longbeachae	1	2	>2	0.032	0.25	0.25	0.25	1	1	0.5	4	8	0.016	0.032	0.032	0.001	0.004	0.008
NCTC 11982	L. maceachernii	No Growth	>2	>2	>1	>1	>1	1	1	>1	No Growth	1	2	0.032	0.064	0.064	No Growth	0.016	0.016
LM1	L. micdadei	0.5	>2	>2	0.125	1	>1	>1	>1	>1	No Growth	4	16	0.016	0.016	0.016	0.001	0.001	0.002
LM2	L. micdadei	0.5	1	1	0.25	1	1	0.25	1	1	No Growth	2	8	0.032	0.032	0.032	0.001	0.001	0.002
NCTC 12932	L. nautarum	No Growth	>2	>2	No Growth	0.25	0.5	No Growth	>1	>1	0.25	2	8	No Growth	0.064	0.064	<=0.0005	<=0.0005	0.001
NCTC 11531	L. oakridgensis	No Growth	1	1	No Growth	0.032	0.125	No Growth	0.125	0.25	No Growth	1	2	0.016	0.032	0.032	No Growth	0.0005	0.001
NCTC 11983	L. parisiensis	>2	>2	>2	0.064	0.125	0.125	0.064	0.25	1	1	8	16	0.008	0.016	0.032	No Growth	0.002	0.002
NCTC 11192	L. pneumophila	2	2	2	0.25	0.25	0.25	1	1	1	2	4	4	0.032	0.032	0.032	0.0005	0.0005	0.0005
NCTC 11230	L. pneumophila	>2	>2	>2	0.125	0.125	0.125	0.25	0.5	0.5	1	4	8	0.032	0.032	0.064	<=0.0005	0.0005	0.002
NCTC 11232	L. pneumophila	2	2	>2	0.064	0.5	1	0.5	0.5	0.5	1	4	16	0.008	0.016	0.064	<=0.0005	0.001	0.002
NCTC 11233	L. pneumophila	>2	>2	>2	0.064	0.125	0.5	0.5	0.5	1	1	2	8	0.016	0.032	0.064	<=0.0005	<=0.0005	0.0005
NCTC 11286	L. pneumophila	>2	>2	>2	0.125	0.125	0.125	1	>1	>1	8	4	16	0.016	0.016	0.016	<=0.005	0.001	0.001
NCTC 11406	L. pneumophila	1	>2	>2	0.032	>1	>1	0.2	0.5	1	1	2	16	0.032	0.032	0.064	0.001	0.002	0.002
NCTC 11984	L. pneumophila	2	>2	>2	0.032	0.064	0.064	0.25	0.5	0.5	2	2	32	0.016	0.016	0.032	0.001	0.001	0.016
NCTC 11985	L. pneumophila	2	>2	>2	0.032	0.125	0.5	0.5	0.5	1	0.5	4	16	0.008	0.016	0.016	<=0.0005	0.001	0.002
NCTC 12008	L. pneumophila	>2	>2	>2	1	>1	>1	1	>1	>1	16	64	64	0.032	0.064	0.064	0.001	0.001	0.002
NCTC 12024	L. pneumophila	>2	>2	>2	0.25	0.5	1	1	1	1	2	2	4	0.032	0.064	0.064	0.0005	0.0005	0.0005
NCTC 12174	L. pneumophila	2	>2	>2	0.064	0.25	0.5	0.25	0.5	1	1	4	16	0.016	0.016	0.032	<=0.0005	0.001	0.002
NCTC 12180	L. pneumophila	1	2	>2	0.032	0.064	0.5	0.5	0.5	0.5	1	16	16	0.016	0.032	0.032	<=0.005	0.125	0.25
NCTC 12181	L. pneumophila	>2	>2	>2	0.25	0.25	0.25	0.5	1	1	2	32	32	0.032	0.064	0.064	<=0.0005	0.002	0.002
LQ	L. quinlivanii	No Growth	2	2	No Growth	0.064	0.125	0.5	0.5	0.5	No Growth	2	4	No Growth	0.016	0.032	No Growth	0.001	0.001
NCTC 12433	L. quinlivanii	>2	>2	>2	No Growth	0.125	0.25	1	1	>1	No Growth	1	8	0.016	0.016	0.016	<=0.0005	0.002	0.008
LR1	L. rubrilucens	>2	>2	>2	>1	>1	>1	1	>1	>1	2	2	4	0.032	0.032	0.032	0.001	0.001	0.001
LR2	L. rubrilucens	No Growth	>2	>2	No Growth	>1	>1	0.5	1	1	0.5	2	16	No Growth	0.032	0.032	0.001	0.001	0.002
LR3	L. rubrilucens	2	2	2	1	>1	>1	0.25	1	1	0.5	2	4	0.008	0.016	0.016	No Growth	0.002	0.008
LR4	L. rubrilucens	No Growth	2	2	No Growth	>1	>1	0.25	0.5	1	No Growth	2	2	No Growth	0.016	0.032	No Growth	0.001	0.002
LR5	L. rubrilucens	>2	>2	>2	>1	>1	>1	1	>1	>1	No Growth	1	2	0.032	0.032	0.032	0.001	0.001	0.008
LR6	L. rubrilucens	No Growth	2	2	0.064	1	>1	0.25	0.5	>1	8	16	32	0.008	0.016	0.016	0.001	0.001	0.002
NCTC 11987	L. rubrilucens	1	2	>2	>1	>1	1	0.25	0.5	1	No Growth	1	4	0.008	0.016	0.032	No Growth	0.001	0.002
LSa1	L. sainthelensi	>2	>2	>2	0.125	0.25	0.25	1	1	1	0.5	2	2	0.032	0.032	0.032	<=0.005	<=0.005	0.001
NCTC 12829	L. shakespearei	0.25	0.5	1	0.25	0.5	1	0.125	0.5	0.5	No Growth	1	4	0.064	0.125	0.125	<=0.0005	0.001	0.001
LSp	L. spiritensis	>2	>2	>2	1	>1	>1	0.25	0.5	1	No Growth	0.5	2	No Growth	0.008	0.016	<=0.0005	<=0.0005	<=0.0005

## Sheet: 96hr BCYE-Agar dilution MIC
ID	Species	Ampicillin	Azithromycin	Chloramphenicol	Doxycycline	Levofloxacin	Rifampicin
LA4	L. anisa	16	4	4	8	0.25	0.016
LA7	L. anisa	4	2	2	4	0.125	0.008
LA9	L. anisa	4	4	2	16	0.125	0.125
LA11	L. anisa	0.5	2	2	4	0.125	0.008
NCTC 11192	L. pneumophila	1	0.5	2	8	0.125	0.016
NCTC 12008	L. pneumophila	2	4	2	16	0.125	0.016
NCTC 12024	L. pneumophila	2	0.5	2	8	0.125	0.016
LSa2	L. sainthelensi	2	0.25	1	2	0.064	0.032
LW	L. wadsworthii	8	1	2	8	0.125	0.125
